# Supplementary material for: Irradiated Pollen-Induced Parthenogenesis for Doubled Haploid Production in Sunflowers (Helianthus spp.)
Source: Plants (Basel). 2023 Jun 23;12(13):2430. doi: 10.3390/plants12132430 (PMC10346741; doi:10.3390/plants12132430)
Supplement: Supplementary file 1 [file plants-12-02430-s001.zip]

Archive with 7 entries (7 files):
- Supplemental Figure S1.pptx
- Supplemental Figure S2.pptx
- Supplemental Figure S3.pptx
- Supplemental Table S1.xlsx
- Supplemental Table S2.xlsx
- Supplemental Table S3.pdf
- Supplemental Table S4.xlsx
