# Supplementary material for: Irradiated Pollen-Induced Parthenogenesis for Doubled Haploid Production in Sunflowers (Helianthus spp.)
Source: Plants (Basel). 2023 Jun 23;12(13):2430. doi: 10.3390/plants12132430 (PMC10346741; doi:10.3390/plants12132430)
Supplement: Supplementary file 1 [file plants-12-02430-s001.zip › Supplemental Table S1.xlsx]

## Sheet: CMS crosses
Supplemental Table S1. Results of embryo rescue and progeny evaluation for cytoplasmic male sterility (CMS) crosses. Progeny evaluation was performed based on hypocotyl color, chromosome number, flower color, fertility, and molecular markers (SSRs) testing.
Cross	Gy	Cross date	Seed #/head #	Total # of embryos formed	Total # of survived plants	Survival rate (%)	Total # of plants with green hypocotyl	Offspring chromosome #	Percentage of seedlings with green Hypocotyl (%)	Offspring with green hypocotyl and sterile yellow flowers	Total # of plants with female parental genotype	Percentage of parthenogenesis (%)
291 x 1440	50	Jan, 2017	738/6	508	170	0.334646	5	33(3), 34(1), 17/34(1)	0.0294118	2	2	0.0117647
		Oct, 2017	320/2	18	18	1	2	32(1), 34(1)	0.111111	0	0	0
		Feb, 2018	227/2	99	99	1	0		0	0	0	0
		June, 2018	416/4	322	322	1	2	34(2)	0.00621118	0	0	0
	100	Oct, 2017	133/2	47	47	1	2	33(1), 17(1)	0.0425532	1	1	0.0212766
		Feb, 2018	15/2	6	6	1	0		0	0	0	0
		June, 2018	284/4	82	82	1	3	32(1), 34(1), -(1)	0.0365854	1	1	0.0121951
		Oct, 2019	17/2	11	8	0.727273	2	34(2)	0.25	2	2	0.25
	130	Oct, 2017	58/3	12	12	1	0		0	0	0	0
		Feb, 2018	23/2	8	8	1	1	17(1)	0.125	1	1	0.125
		June, 2018	27/4	1	1	1	0		0	0	0	0
		Oct, 2019	45/2	6	3	0.5	0		0	0	0	0
	150	Oct, 2017	59/2	6	6	1	0		0	0	0	0
		Feb, 2018	0/2	0	0	NA	0		NA	0	0	NA
		June, 2018	10/3	2	2	1	0		0	0	0	0
		Oct, 2019	41/2	8	5	0.625	0		0	0	0	0
	170	Oct, 2017	50/3	5	5	1	0		0	0	0	0
		Feb, 2018	28/2	2	0	0	0		NA	0	0	NA
		June, 2018	7/4	0	0	NA	0		NA	0	0	NA
		Oct, 2019	53/2	16	3	0.1875	0		0	0	0	0
	200	Oct, 2017	3/1	0	0	NA	0		NA	0	0	NA
		Feb, 2018	8/2	0	0	NA	0		NA	0	0	NA
		June, 2018	27/4	22	22	1	5	34(4), -(1)	0.227273	4	4	0.181818
		Oct, 2019	2/2	0	0	NA	0		NA	0	0	NA
291 x 1485	50	Jan, 2017	461/6	145	22	0.151724	0		0	0	0	0
		Oct, 2017	163/2	0	0	NA	0		NA	0	0	0
		Feb, 2018	259/2	221	221	1	0		0	0	0	0
		June, 2018	287/4	161	161	1	4	33(1), 34(3)	0.0248447		2	0.0124224
	100	Oct, 2017	40/2	7	7	1	0		0	0	0	0
		Feb, 2018	47/2	21	21	1	2	32(1), 34(1)	0.0952381	1	1	0.047619
		June, 2018	211/4	64	64	1	2	34(1), -(1)	0.03125	1	1	0.015625
		Oct, 2019	77/2	28	7	0.25	1	34(1)	0.142857	1	1	0.142857
	130	Oct, 2017	56/2	9	9	1	0		0	0	0	0
		Feb, 2018	45/2	12	3	0.25	0		0	0	0	0
		June, 2018	60/4	13	13	1	0		0	0	0	0
		Oct, 2019	65/2	29	5	0.172414	0		0	0	0	0
	150	Oct, 2017	8/2	1	1	1	0		0	0	0	0
		Feb, 2018	3/2	0	0	NA	0		NA	0	0	NA
		June, 2018	36/4	2	2	1	0		0	0	0	0
		Oct, 2019	34/2	1	1	1	0		0	0	0	0
	170	Oct, 2017	10/1	1	1	1	0		0	0	0	0
		Feb, 2018	15/2	1	1	1	0		0	0	0	0
		June, 2018	38/4	0	0	NA	0		NA	0	0	NA
		Oct, 2019	26/2	6	1	0.166667	0		0	0	0	0
	200	Oct, 2017	2/1	0	0	NA	0		NA	0	0	NA
		Feb, 2018	4/2	0	0	NA	0		NA	0	0	NA
		June, 2018	11/4	0	0	NA	0		NA	0	0	NA
		Oct, 2019	4/2	0	0	NA	0		NA	0	0	NA
303 x 1440	50	Jan, 2017	1273/7	782	220	0.28133	10	31(1), 33(1), 34(1), 17/34(2), -(5)	0.0454545	4	4	0.0181818
		Oct, 2017	805/2	606	606	1	12	34(7), -(5)	0.019802	4	5	0.00825083
		Feb, 2018	284/2	214	214	1	7	33(1), 34(3), -(3)	0.0327103	2	2	0.00934579
		June, 2018	480/4	370	270	0.72973	4	34(2), -(2)	0.0148148	1	1	0.0037037
	100	Oct, 2017	81/2	2	2	1	0		0	0	0	0
		Feb, 2018	135/2	74	74	1	3	34(3)	0.0405405	1	1	0.0135135
		June, 2018	331/4	200	200	1	3	34(2), -(1)	0.015	2	2	0.01
		Oct, 2019	90/2	21	8	0.380952	1	34(1)	0.125	0	0	0
	130	Oct, 2017	135/2	12	12	1	1	-(1)	0.0833333	0	0	0
		Feb, 2018	83/2	7	1	0.142857	0		0	0	0	0
		June, 2018	115/4	14	14	1	0		0	0	0	0
		Oct, 2019	59/2	5	3	0.6	0		0	0	0	0
	150	Oct, 2017	107/2	3	3	1	0		0	0	0	0
		Feb, 2018	62/1	5	1	0.2	0		0	0	0	0
		June, 2018	47/4	20	20	1	5	32(1), 34(2), -(2)	0.25	4	4	0.2
		Oct, 2019	80/2	31	12	0.387097	2	34(1), -(1)	0.166667	0	0	0
	170	Oct, 2017	165/2	9	9	1	1	-(1)	0.111111	1	1	0.111111
		Feb, 2018	139/2	2	0	0	0		NA	0	0	NA
		June, 2018	29/4	9	9	1	0		0	0	0	0
		Oct, 2019	5/2	0	0	NA	0		NA	0	0	NA
	200	Oct, 2017	164/2	0	0	NA	0		NA	0	0	NA
		Feb, 2018	42/2	0	0	NA	0		NA	0	0	NA
		June, 2018	14/4	7	7	1	1	17/34(1)	0.142857	1	1	0.142857
		Oct, 2019	8/2	0	0	NA	0		NA	0	0	NA
303 x 1485	50	Jan, 2017	907/7	307	63	0.205212	0		0	0	0	0
		Oct, 2017	373/2	0	0	NA	0		NA	0	0	0
		Feb, 2018	144/1	112	112	1	2	34(1), -(1)	0.0178571	0	0	0
		June, 2018	332/4	197	197	1	1	34(1)	0.00507614	0	0	0
	100	Oct, 2017	299/2	20	20	1	0		0	0	0	0
		Feb, 2018	152/1	41	41	1	3	-(3)	0.0731707	2	2	0.0487805
		June, 2018	100/4	45	45	1	3	34(1), -(2)	0.0666667	2	2	0.0444444
		Oct, 2019	66/2	3	2	0.666667	0		0	0	0	0
	130	Oct, 2017	169/2	10	10	1	0		0	0	0	0
		Feb, 2018	58/2	12	5	0.416667	0		0	0	0	0
		June, 2018	78/4	26	26	1	2	32(1), -(1)	0.0769231	1	1	0.0384615
		Oct, 2019	77/2	15	6	0.4	0		0	0	0	0
	150	Oct, 2017	20/2	0	0	NA	0		NA	0	0	0
		Feb, 2018	70/2	0	0	NA	0		NA	0	0	NA
		June, 2018	61/4	13	13	1	1	17/34(1)	0.0769231		0	0
		Oct, 2019	64/2	2	2	1	0		0	0	0	0
	170	Oct, 2017	24/2	0	0	NA	0		NA	0	0	0
		Feb, 2018	14/2	0	0	NA	0		NA	0	0	NA
		June, 2018	16/4	5	0	0	0		NA		0	NA
		Oct, 2019	29/2	0	0	NA	0		NA	0	0	NA
	200	Oct, 2017	0/2	0	0	NA	0		NA	0	0	0
		Feb, 2018	27/2	0	0	NA	0		NA	0	0	NA
		June, 2018	10/4	1	0	0	0		NA		0	NA
		Oct, 2019	12/2	0	0	NA	0		NA	0	0	NA

## Sheet: CMS progeny evaluation
Supplemental Table S1. Results of embryo rescue and progeny evaluation for CMS crosses. Progeny evaluation was performed based on hypocotyl color, chromosome number, flower color, fertility, and molecular markers (SSRs) testing. This table only presents the results when at least one DH or haploid offspring was obtained from any of the four crosses using six different gamma ray doses mentioned in …
Cross	Gy	Pollination date	Seed # / head #	Total # of embryos formed	Total # of survived plants	Survival rate (%)	Total # of plants with green hypocotyl	Percentage of seedlings with green Hypocotyl (%)	Offspring with green hypocotyl and sterile yellow flowers	Total # of plants with female parental genotype	Percentage of parthenogenesis (%)	Avearge (green hypocotyls)	Standard Error (Green Hypocotyls)	Avearge (parthenogenesis)	Standard Error (parthenogenesis)	Success rate of the experiments	Modified percentage of parthenogenesis (%)	Average of modified percentage of parthenogenesis (%)	Standard Error (modified parthenogenesis)
291 x 1440	50	Jan, 2017	738/6	508	170	33.4646	5	2.94118	2	2	1.17647					0.38	0.447059
291 x 1485	50	June, 2018	287/4	161	161	100	4	2.48447	2	2	1.24224					0.38	0.47205
303 x 1440	50	Jan, 2017	1273/7	782	220	28.133	10	4.54545	4	4	1.81818					0.38	0.690909
303 x 1440	50	Oct, 2017	805/2	606	606	100	12	1.9802	4	5	0.825083					0.38	0.313531
303 x 1440	50	Feb, 2018	284/2	214	214	100	7	3.27103	2	2	0.934579					0.38	0.35514
303 x 1440	50	June, 2018	480/4	370	370	100	4	1.08108	0	1	0.27027	2.71724	0.482135	1.04447	0.209345	0.38	0.102703	0.396899	0.079551
291 x 1440	100	Oct, 2017	133/2	47	47	100	2	4.25532	1	1	2.12766					0.63	1.34043
291 x 1440	100	June, 2018	284/4	82	82	100	3	3.65854	1	1	1.21951					0.63	0.768293
291 x 1440	100	Oct, 2019	17/2	11	8	72.7273	2	25	2	2	25					0.63	15.75
291 x 1485	100	Feb, 2018	47/2	21	21	100	2	9.52381	1	1	4.7619					0.63	3
291 x 1485	100	June, 2018	211/4	64	64	100	2	3.125	1	1	1.5625					0.63	0.984375
291 x 1485	100	Oct, 2019	77/2	28	7	25	1	14.2857	1	1	14.2857					0.63	9
303 x 1440	100	Feb, 2018	135/2	74	74	100	3	4.05405	1	1	1.35135					0.63	0.851351
303 x 1440	100	June, 2018	331/4	200	200	100	3	1.5	2	2	1					0.63	0.63
303 x 1485	100	Feb, 2018	152/1	41	41	100	3	7.31707	2	2	4.87805					0.63	3.07317
303 x 1485	100	June, 2018	100/4	45	45	100	5	11.1111	2	2	4.44444	8.38306	2.2459	6.06311	2.44716	0.63	2.8	3.81976	1.54171
291 x 1440	130	Feb, 2018	23/2	8	8	100	1	12.5	1	1	12.5					0.13	1.625
303 x 1485	130	June, 2018	78/4	26	26	100	2	7.69231	1	1	3.84615	10.0962	2.40385	8.17308	4.32692	0.13	0.5
303 x 1440	150	June, 2018	47/4	20	20	100	5	25	3	4	20	25		20		0.06	1.2
303 x 1440	170	Oct, 2017	165/2	9	9	100	1	11.1111	1	1	11.1111	11.1111		11.1111		0.06	0.666667
291 x 1440	200	June, 2018	27/4	22	22	100	5	22.7273	2	4	18.1818					0.13	2.36364
303 x 1440	200	June, 2018	14/4	7	7	100	1	14.2857	1	1	14.2857	18.5065	4.22078	16.2338	1.94805	0.13	1.85714	1.36874	0.292695
										42				13.3208	2.34163	9.22

## Sheet: Table 1
Cross	Gy	Pollination date	Seed # / head #	Total # of embryos formed	Total # of survived plants	Survival rate (%)	Total # of plants with green hypocotyl	Percentage of seedlings with green Hypocotyl (%)	Offspring with green hypocotyl and sterile yellow flowers	Total # of plants with female parental genotype	Percentage of parthenogenesis (%)
291 × 1440	50	January, 2017	738/6	508	170	33.4646	5	2.94118	2	2	1.17647
291 × 1485	50	June, 2018	287/4	161	161	100	4	2.48447	2	2	1.24224
303 × 1440	50	January, 2017	1273/7	782	220	28.133	10	4.54545	4	4	1.81818
303 × 1440	50	October, 2017	805/2	606	606	100	12	1.9802	4	5	0.825083
303 × 1440	50	February, 2018	284/2	214	214	100	7	3.27103	2	2	0.934579
303 × 1440	50	June, 2018	480/4	370	370	100	4	1.08108	0	1	0.27027
291 × 1440	100	October, 2017	133/2	47	47	100	2	4.25532	1	1	2.12766
291 × 1440	100	June, 2018	284/4	82	82	100	3	3.65854	1	1	1.21951
291 × 1440	100	October, 2019	17/2	11	8	72.7273	2	25	2	2	25
291 × 1485	100	February, 2018	47/2	21	21	100	2	9.52381	1	1	4.7619
291 × 1485	100	June, 2018	211/4	64	64	100	2	3.125	1	1	1.5625
291 × 1485	100	October, 2019	77/2	28	7	25	1	14.2857	1	1	14.2857
303 × 1440	100	February, 2018	135/2	74	74	100	3	4.05405	1	1	1.35135
303 × 1440	100	June, 2018	331/4	200	200	100	3	1.5	2	2	1
303 × 1485	100	February, 2018	152/1	41	41	100	3	7.31707	2	2	4.87805
303 × 1485	100	June, 2018	100/4	45	45	100	5	11.1111	2	2	4.44444
291 × 1440	130	February, 2018	23/2	8	8	100	1	12.5	1	1	12.5
303 × 1485	130	June, 2018	78/4	26	26	100	2	7.69231	1	1	3.84615
303 × 1440	150	June, 2018	47/4	20	20	100	5	25	3	4	20
303 × 1440	170	October, 2017	165/2	9	9	100	1	11.1111	1	1	11.1111
291 × 1440	200	June, 2018	27/4	22	22	100	5	22.7273	2	4	18.1818
303 × 1440	200	June, 2018	14/4	7	7	100	1	14.2857	1	1	14.2857

## Sheet: ENMS crosses
Supplemental Table S1. Results of embryo rescue and progeny evaluation for emasculated non-male sterile (ENMS) crosses. Progeny evaluation was performed based on hypocotyl color, chromosome number, and molecular markers (SSRs) testing.
Cross	Gy	Cross date	Seed #/head #	Total # of embryos formed	Total # of survived plants	Survival rate (%)	Total # of plants with green hypocotyl	Offspring chromosome #	Percentage of seedlings with green Hypocotyl (%)	Offspring with green hypocotyl and sterile yellow flowers	Total # of plants with female parental genotype	Percentage of parthenogenesis (%)
CMS 291 x ANN1811	100	FEB, 2019	21/2	14	6	0.428571				1	1	0.166667
	150	FEB, 2019	3/2	2	0	0	0		0	0	0	0
	200	FEB, 2019	25/2	7	2	0.285714	0		0	0	0	0
CMS 303 x ANN1811	100	FEB, 2019	0	0	0	0	0		0	0	0	0
	150	FEB, 2019	0	0	0	0	0		0	0	0	0
	200	FEB, 2019	0	0	0	0	0		0	0	0	0
HA 60 x 1440	100	JUN, 2019	9/2	6	6	1	1	34(1)	0.166667		1	0.166667
		OCT, 2019	8/2	6	6	1	1	34(1)	0.166667		1	0.166667
	130	JUN, 2019	0/2	0	0	0	0		0		0	0
		OCT, 2019	15/2	12	12	1	3	34(3)	0.25		1	0.0833333
	150	JUN, 2019	0/2	0	0	0	0		0		0	0
		OCT, 2019	4/2	2	2	1	0		0		0	0
	170	JUN, 2019	6/2	2	2	1	0		0		0	0
		OCT, 2019	10/2	7	7	1	0		0		0	0
	200	JUN, 2019	9/2	1	1	1	0		0		0	0
		OCT, 2019	6/2	0	0	0	0		0		0	0
HA 60 x 1485	100	JUN, 2019	9/2	2	2	1	0		0		0	0
		OCT, 2019	7/2	2	2	1	0		0		0	0
	130	JUN, 2019	4/2	3	3	1	0		0		0	0
		OCT, 2019	1/2	0	0	0	0		0		0	0
	150	JUN, 2019	5/2	3	3	1	0		0		0	0
		OCT, 2019	3/2	3	3	1	0		0		0	0
	170	JUN, 2019	3/2	1	1	1	0		0		0	0
		OCT, 2019	8/2	1	1	1	0		0		0	0
	200	JUN, 2019	0/2	0	0	0	0		0		0	0
		OCT, 2019	5/2	0	0	0	0		0		0	0
HA 60 x ANN1811	50	OCT, 2019	39/2	23	23	1	5	34(5)	0.217391		0	0
	100	JUN, 2019	11/2	6	6	1	1	17(1)	0.166667		1	0.166667
		OCT, 2019	26/2	23	23	1	3	34(3)	0.130435		2	0.0869565
		APR, 2020	9/4	6	6	1	0
	130	JUN, 2019	NA	NA	NA	NA	NA		NA		NA	NA
		OCT, 2019	NA	NA	NA	NA	NA		NA		NA	NA
	150	JUN, 2019	NA	NA	NA	NA	NA		NA		NA	NA
		OCT, 2019	11/2	5	5	1	1	34(1)	0.2		0	0
		APR, 2020	11/4	9	9	1	2	34(2)	0.222222		2	0.222222
	170	JUN, 2019	NA	NA	NA	NA	NA		NA		NA	NA
		OCT, 2019	NA	NA	NA	NA	NA		NA		NA	NA
	200	JUN, 2019	0/2	0	0	0	0		0		0	0
		OCT, 2019	8/2	5	5	1	0		0		0	0
		APR, 2020	8/4	4	4	1	1	34(1)	0.25		1	0.25
HA 89 x 1440	100	JUN, 2019	12/2	8	8	1	1	-(1)	0.125		0	0
		OCT, 2019	29/2	16	16	1	5	34(5)	0.3125		1	0.0625
	130	JUN, 2019	7/2	4	3	0.75	1	-(1)	0.333333		0	0
		OCT, 2019	5/2	5	5	1	1	34(1)	0.2		0	0
	150	JUN, 2019	6/2	4	0	0	0		0		0	0
		OCT, 2019	0/2	0	0	0	0		0		0	0
	170	JUN, 2019	16/2	6	4	0.666667	0		0		0	0
		OCT, 2019	7/2	6	6	1	2	34(2)	0.333333		0	0
	200	JUN, 2019	3/2	2	1	0.5	0		0		0	0
		OCT, 2019	0/2	0	0	0	0		0		0	0
HA 89 x 1485	100	JUN, 2019	10/2	7	7	1	2	-(2)	0.285714		0	0
		OCT, 2019	10/2	8	8	1	0		0		0	0
	130	JUN, 2019	5/2	3	3	1	0		0		0	0
		OCT, 2019	19/2	12	12	1	1	34(1)	0.0833333		0	0
	150	JUN, 2019	1/2	1	1	1	0		0		0	0
		OCT, 2019	10/2	7	7	1	1	34(1)	0.142857		0	0
	170	JUN, 2019	9/2	4	4	1	1	34(1)	0.25		0	0
		OCT, 2019	5/2	4	4	1	0		0		0	0
	200	JUN, 2019	1/2	1	1	1	0		0		0	0
		OCT, 2019	6/2	2	2	1	0		0		0	0
HA 89 x ANN1811	50	OCT, 2019	18/2	12	12	1	2	34(2)	0.166667		0	0
	100	JUN, 2019	12/2	10	10	1	3	34(2), -(1)	0.3		2	0.2
		OCT, 2019	6/2	5	5	1	2	34(2)	0.4		0	0
		APR, 2020	35/6	23	23	1	4	34(4)	0.173913		4	0.173913
	130	JUN, 2019	NA	NA	NA	NA	NA		NA		NA	NA
		OCT, 2019	NA	NA	NA	NA	NA		NA		NA	NA
	150	JUN, 2019	NA	NA	NA	NA	NA		NA		NA	NA
		OCT, 2019	1/2	1	1	1	0		0		0	0
		APR, 2020	20/6	19	19	1	6	34(6)	0.315789		5	0.263158
	170	JUN, 2019	NA	NA	NA	NA	NA		NA		NA	NA
		OCT, 2019	NA	NA	NA	NA	NA		NA		NA	NA
	200	JUN, 2019	0/2	0	0	0	0		0		0	0
		OCT, 2019	3/2	0	0	0	0		0		0	0
		APR, 2020	13/6	11	11	1	5	17(1), 34(4)	0.454545		5	0.454545
HA 232 x 1440	100	JUN, 2019	15/2	3	3	1	0		0		0	0
		OCT, 2019	5/2	1	1	1	0		0		0	0
	130	JUN, 2019	2/2	1	1	1	0		0		0	0
		OCT, 2019	3/2	2	2	1	0		0		0	0
	150	JUN, 2019	10/2	5	5	1	0		0		0	0
		OCT, 2019	5/2	5	5	1	0		0		0	0
	170	JUN, 2019	0/2	0	0	0	0		0		0	0
		OCT, 2019	0/2	0	0	0	0		0		0	0
	200	JUN, 2019	0/2	0	0	0	0		0		0	0
		OCT, 2019	0/2	0	0	0	0		0		0	0
HA 232 x 1485	100	JUN, 2019	15/2	8	8	1	1	-(1)	0.125		0	0
		OCT, 2019	9/2	6	6	1	2	34(2)	0.333333		0	0
	130	JUN, 2019	11/2	7	7	1	0		0		0	0
		OCT, 2019	8/2	6	6	1	0		0		0	0
	150	JUN, 2019	9/2	5	5	1	0		0		0	0
		OCT, 2019	10/2	4	4	1	0		0		0	0
	170	JUN, 2019	4/2	1	1	1	0		0		0	0
		OCT, 2019	4/2	1	1	1
	200	JUN, 2019	0/2	0	0	0	0		0		0	0
		OCT, 2019	0/2	0	0	0	0		0		0	0
HA 232 x ANN1811	50	OCT, 2019	11/2	6	6	1	0		0		0	0
	100	JUN, 2019	0/2	0	0	0	0		0		0	0
		OCT, 2019	9/2	6	6	1	0		0		0	0
	130	JUN, 2019	NA	NA	NA	NA	NA		NA		NA	NA
		OCT, 2019	NA	NA	NA	NA	NA		NA		NA	NA
	150	JUN, 2019	NA	NA	NA	NA	NA		NA		NA	NA
		OCT, 2019	8/2	4	4	1	0		0		0	0
	170	JUN, 2019	NA	NA	NA	NA	NA		NA		NA	NA
		OCT, 2019	NA	NA	NA	NA	NA		NA		NA	NA
	200	JUN, 2019	0/2	0	0	0	0		0		0	0
		OCT, 2019	4/2	2	2	1	0		0		0	0

## Sheet: ENMS progeny evaluation
Supplemental Table S1. Results of embryo rescue and progeny evaluation for ENMS crosses. Progeny evaluation was performed based on hypocotyl color, chromosome number, and molecular markers (SSRs) testing. This table only presents the results when at least one DH or haploid offspring was obtained from any of the four crosses using five different gamma ray doses mentioned in spreadsheet "ENMS cross…
Cross	Gy	Pollination date	Seed # / head #	Total # of embryos formed	Total # of survived plants	Survival rate (%)	Total # of plants with green hypocotyl	Percentage of seedlings with green Hypocotyl (%)	Offspring with green hypocotyl and sterile yellow flowers	Total # of plants with female parental genotype	Percentage of parthenogenesis (%)	Avearge (parthenogenesis)	Standard Error (parthenogenesis)	Success rate of the experiments	Modified percentage of parthenogenesis (%)	Average of modified percentage of parthenogenesis (%)	Standard Error (modified parthenogenesis)
CMS 291 x ANN1811	100	FEB, 2019	21/2	14	6	42.8571	NA	NA	1	1	16.6667			0.36	6
HA 60 x 1440	100	JUN, 2019	9/2	6	6	100	1	16.6667		1	16.6667			0.36	6
HA 60 x 1440	100	OCT, 2019	8/2	6	6	100	1	16.6667		1	16.6667			0.36	6
HA 60 x ANN1811	100	JUN, 2019	11/2	6	6	100	1	16.6667		1	16.6667			0.36	6
HA 60 x ANN1811	100	OCT, 2019	26/2	23	23	100	3	13.0435		2	8.69565			0.36	3.13043
HA 89 x 1440	100	OCT, 2019	29/2	16	16	100	5	31.25		1	6.25			0.36	2.25
HA 89 x ANN1811	100	JUN, 2019	12/2	10	10	100	3	30		2	20			0.36	7.2
HA 89 x ANN1811	100	APR, 2020	35/6	23	23	100	4	17.3913		4	17.3913	14.8755	1.67978	0.36	6.26087	5.35516	0.60472
HA 60 x 1440	130	OCT, 2019	15/2	12	12	100	3	25		1	8.33333	8.33333		0.06	0.5
HA 60 x ANN1811	150	APR, 2020	11/4	9	9	100	2	22.2222		2	22.2222			0.09	2
HA 89 x ANN1811	150	APR, 2020	20/6	19	19	100	6	31.5789		5	26.3158	24.269	2.04678	0.09	2.36842
HA 60 x ANN1811	200	APR, 2020	8/4	4	4	100	1	25		1	25			0.09	2.25
HA 89 x ANN1811	200	APR, 2020	13/6	11	11	100	5	45.4545		5	45.4545	35.2273	10.2273	0.09	4.09091	2.24187	0.571298
										27		25.4652	5.9352

## Sheet: Table 2
Cross	Gy	Pollination date	Seed # / head #	Total # of embryos formed	Total # of survived plants	Survival rate (%)	Total # of plants with green hypocotyl	Percentage of seedlings with green Hypocotyl (%)	Offspring with green hypocotyl and sterile yellow flowers	Total # of plants with female parental genotype	Percentage of parthenogenesis (%)
CMS 291 × ANN1811	100	February, 2019	21/2	14	6	42.8571	NA	NA	1	1	16.6667
HA 60 × 1440	100	June, 2019	9/2	6	6	100	1	16.6667		1	16.6667
HA 60 × 1440	100	October, 2019	8/2	6	6	100	1	16.6667		1	16.6667
HA 60 × ANN1811	100	June, 2019	11/2	6	6	100	1	16.6667		1	16.6667
HA 60 × ANN1811	100	October, 2019	26/2	23	23	100	3	13.0435		2	8.69565
HA 89 × 1440	100	October, 2019	29/2	16	16	100	5	31.25		1	6.25
HA 89 × ANN1811	100	June, 2019	12/2	10	10	100	3	30		2	20
HA 89 × ANN1811	100	April, 2020	35/6	23	23	100	4	17.3913		4	17.3913
HA 60 × 1440	130	October, 2019	15/2	12	12	100	3	25		1	8.33333
HA 60 × ANN1811	150	April, 2020	11/4	9	9	100	2	22.2222		2	22.2222
HA 89 × ANN1811	150	April, 2020	20/6	19	19	100	6	31.5789		5	26.3158
HA 60 × ANN1811	200	April, 2020	8/4	4	4	100	1	25		1	25
HA 89 × ANN1811	200	April, 2020	13/6	11	11	100	5	45.4545		5	45.4545

## Sheet: Figure 4_mean percentages 
Supplemental Table S1. Figure 4. The mean percentages of parthenogenesis of different gamma ray dose (Gy) types (for detailed analysis, see supplemental file S3). The Kruskal-Wallis test was used to analyze the equality of the mean percentages of parthenogenesis for cytoplasmic male sterility (CMS) sunflower crosses; in this analysis, 130+ Gy is the combined data of 130 Gy, 150 Gy, 170 Gy, and 20…
Gy	Percentage of parthenogenesis (%)	Rank	Summation of rank of same Gy type
50	0.27	1	R1 = 28		Gy	CMS mean	ENMS mean	CMS sd	ENMS sd
50	0.83	2
50	0.94	3			50 Gy	1.044		0.209345
50	1.18	5			100 Gy	6.063	14.875	2.44716	1.67978
50	1.24	7			130+ Gy	13.321	25.4652	2.34163	5.9352
50	1.82	10
100	1	4	R2 = 121
100	1.22	6
100	1.35	8
100	1.56	9
100	2.13	11
100	4.44	13
100	4.76	14
100	4.88	15
100	14.29	19
100	25	22
130	3.85	12	R3 = 104
130	12.5	17
150	20	21
170	11.11	16
200	14.29	18
200	18.18	20
Gy	Percentage of parthenogenesis (%)	Rank	Summation of rank of same Gy type
130	8.33	2	w1 = 48
150	22.22	10
150	26.32	12
200	25	11
200	45.45	13
100	6.25	1	w2 = 43
100	8.7	3
100	16.67	4
100	16.67	5
100	16.67	6
100	16.67	7
100	17.39	8
100	20	9

## Sheet: Figure 5_successful rates
Supplemental Table S1. Figure 5. Overall success rate of parthenogenetic experiments for CMS and ENMS sunflower crosses. The Kruskal-Wallis test was used to analyze the overall success rate of parthenogenetic experiments for cytoplasmic male sterility (CMS) sunflower crosses; in this analysis, 130+ Gy is the combined data of 130 Gy, 150 Gy, 170 Gy, and 200 Gy. The Wilcoxon two-sample test was use…
Gy	Percentage of parthenogenesis (%)	Success rate of the experiments	Modified percentage of parthenogenesis (%)	Rank	Rank summation of same Gy type
50	0.27	0.38	0.1026	1	R1 = 24		Gy	Modified CMS mean	Modified ENMS mean	CMS se	ENMS se
50	0.825	0.38	0.3135	2
50	0.935	0.38	0.3553	3			50 Gy	0.397		0.079551
50	1.176	0.38	0.44688	4			100 Gy	3.82	5.356	1.54171	0.604696
50	1.242	0.38	0.47196	5			130+ Gy	1.369	2.242	0.292695	0.571271
50	1.818	0.38	0.69084	9
100	1	0.63	0.63	7	R2 = 154
100	1.22	0.63	0.7686	10
100	1.351	0.63	0.85113	11
100	1.563	0.63	0.98469	12
100	2.128	0.63	1.34064	14
100	4.444	0.63	2.79972	18
100	4.762	0.63	3.00006	19
100	4.878	0.63	3.07314	20
100	14.2857	0.63	9	21
100	25	0.63	15.75	22
130	3.846	0.13	0.49998	6	R3 = 75
130	12.5	0.13	1.625	15
150	20	0.06	1.2	13
170	11.111	0.06	0.66666	8
200	14.286	0.13	1.85718	16
200	18.182	0.13	2.36366	17
Gy	Percentage of parthenogenesis (%)	Success rate of the experiments	Modified Percentage of parthenogenesis (%)	Rank	Rank summation of same Gy type
130	8.33	0.06	0.4998	1	w1 = 19
150	22.22	0.09	1.9998	2
150	26.32	0.09	2.3688	5
200	25	0.09	2.25	4
200	45.45	0.09	4.0905	7
100	6.25	0.36	2.25	3	w2 = 72
100	8.7	0.36	3.132	6
100	16.67	0.36	6.0012	8
100	16.67	0.36	6.0012	9
100	16.67	0.36	6.0012	10
100	16.67	0.36	6.0012	11
100	17.39	0.36	6.2604	12
100	20	0.36	7.2	13
