# Supplementary material for: Irradiated Pollen-Induced Parthenogenesis for Doubled Haploid Production in Sunflowers (Helianthus spp.)
Source: Plants (Basel). 2023 Jun 23;12(13):2430. doi: 10.3390/plants12132430 (PMC10346741; doi:10.3390/plants12132430)
Supplement: Supplementary file 1 [file plants-12-02430-s001.zip › Supplemental Table S2.xlsx]

## Sheet: SSR Primers
Supplemental Table S2. Eighty-five pairs of the developed SSR primers. These primer pairs were chosen from the Compositae database (http://compositdb.ucdavis.edu) and tested using PCR to examine polymorphisms in four parental pairs (CMS HA 291 and G11/1440; CMS HA 303 and G11/1440; CMS HA 291 and G11/1485; CMS HA 303 and G11/1485).
ORS primer	Linkage group	Forward Primer Sequence	Reverse Primer Sequence
ORS605	1	CACGACGTTGTAAAACGACCGCGTGATGTGACGATTATT	ACGGAGCAAAGTTTCGAGGT
ORS543	1	CACGACGTTGTAAAACGACCCAAGTTTCAGTTACAATCCATGA	GGTCATTAGGAGTTTGGGATCA
ORS509	1	CACGACGTTGTAAAACGACCAACGAAAAGACAGAATCGAAA	CCGGGAATTTTACAAGGTGA
ORS371	1	CACGACGTTGTAAAACGACCACACCACCAAACATCAACC	GGTGCCTTCTCTTCCTTGTG
ORS552	1	CACGACGTTGTAAAACGACCCATCCCTTCCCTCTCTTTC	GTGGCTGGAATCTCATCACC
ORS925	2	CACGACGTTGTAAAACGACATGATTCTAAGTTGCGGTAGTGC	GTTGGGTTTAAGTTGTTGCTTCC
ORS1065	2	CACGACGTTGTAAAACGACACCGCTGTCAACACCTTAAACTC	GGCTGGGAATCAACTGCTACTAC
ORS447	2	CACGACGTTGTAAAACGACGAACACCACCACTCGGATTT	GCACTCCTCCTTTCTCTTACATTT
ORS342	2	CACGACGTTGTAAAACGACTGTTCATCAGGTTTGTCTCCA	CACCAGCATAGCCATTCAAA
ORS202	3	CACGACGTTGTAAAACGACAATCTTCCGCAGGTTTGATTG	TGTGAACGGTAAATATGATGCT
ORS777	3	CACGACGTTGTAAAACGACCGGCTGGACTTGAATGTGA	ACTCGAAACAAACCCATTGC
ORS432	3	CACGACGTTGTAAAACGACTGGACCAGTCGTAATCTTTGC	AAACGCATGCAAATGAGGAT
ORS485	3	CACGACGTTGTAAAACGACATAAGAGCCGCCCCTGAATA	GCTAAAAGTGAACATGCTGGAA
ORS488	3	CACGACGTTGTAAAACGACCCCATTCACTCCTGTTTCCA	CTCCGGTGAGGATTTGGATT
ORS644	4	CACGACGTTGTAAAACGACTCTGCGATACACACATCCAAA	GGGCTGTTAAAGGTGAGATTCAA
ORS366	4	CACGACGTTGTAAAACGACAACCAACTGAGCATTCTTGTGA	GCGCTAGGTTAAAGAGGACAAA
ORS337	4	CACGACGTTGTAAAACGACTTGGTTCATTCATCCTTGGTC	GGGTTGGTGGTTAATTCGTC
ORS309	4	CACGACGTTGTAAAACGACCATTTGGATGGAGCCACTTT	GATGAAGATGGGGAATTTGTG
ORS334	4	CACGACGTTGTAAAACGACTTGGCACAATCTGAAACAAGA	AATCAAACCGAAAGCCAAACT
ORS674	4	CACGACGTTGTAAAACGACACATGAGGGCAAAACAGACA	GCACAAAGACAACCACACCA
ORS315	5	CACGACGTTGTAAAACGACGCCGTGAATAATGGGATTGA	GATTGGGTCAGCTTGTGTGA
ORS547	5	CACGACGTTGTAAAACGACTTGTCTTCATCTGCGTGTGA	TTGCTGTTGTTGATCGGTGT
ORS546	5	CACGACGTTGTAAAACGACCATGAACATCGCCAATTCAG	TGCAAGGAACCATCAGAATC
ORS240	5	CACGACGTTGTAAAACGACGGTGATGATGGAGGAGCAACTG	CACTCAACCATTGTTCTCCCAC
ORS1120	5	CACGACGTTGTAAAACGACTAACGTGTGCAGGTCTGTCTAAA	TGCAAATAATAAGATAATGACCGATT
ORS745	6	CACGACGTTGTAAAACGACTTAACGTAGTCGCGGAGGAG	TCAAATCCCTATTCCCACCA
ORS608	6	CACGACGTTGTAAAACGACCATGGAAAGCCGAGTTCTCT	CGTGCGTGATTAACATACCC
ORS516	6	CACGACGTTGTAAAACGACCCATAAACGATAGCAAATCAATTC	TAAAGGAGCCGGTGACAAGA
ORS725	6	CACGACGTTGTAAAACGACTCCGACGACCAAAGAAACTT	CACAATGAAGGGAAATGGAGA
ORS678	6	CACGACGTTGTAAAACGACTTGCTGTCTCTCCCATAACTGA	GAAAGCGCCCATACACACAT
ORS323	7	CACGACGTTGTAAAACGACCGGGAAACTAGGATCAGAGG	GCCGGAGGATTAGAGGAGTT
ORS331	7	CACGACGTTGTAAAACGACTGAAGAAGGGTTGTTGATTACAAG	GCATTGGGTTCACCATTTCT
ORS427	7	CACGACGTTGTAAAACGACTCATTTGTCCTTTCAACCATTC	TCGCAAGTAAGTACGGACCA
ORS163	7	CACGACGTTGTAAAACGACATGGTTAAGTTACACACCCGCT	GCTATCAACGCCACCACCAC
ORS814	7	CACGACGTTGTAAAACGACACAAGGTATGTGTCGTCCCTCT	CCACTATTATTCGTTGAGATCCATT
ORS830	8	CACGACGTTGTAAAACGACCAAGTGCATTAGGTGGTTCTAACA	GCCCTCTGACTGTTGTATGACTG
ORS429	8	CACGACGTTGTAAAACGACCGTGTCTTTGTTCCATGTTTG	GTTGTGGTTGCGTACTGTCG
ORS456	8	CACGACGTTGTAAAACGACCCAAGGAATTCTAACAAGAGTTTAAG	GATTTCTCACTTCACTCCTCTATGC
ORS243	8	CACGACGTTGTAAAACGACGGGATGACGTGCGTTTGG	ACCACCATTTCTACCGTTTCTC
ORS329	8	CACGACGTTGTAAAACGACCATCCTCCTCACCAACCAGA	GGGAAATCTTCTAAACGGTATGG
ORS670	9	CACGACGTTGTAAAACGACCGCTTTAGACTTCCTGCTGGT	ACAAGAACCAAACCCACACC
ORS428	9	CACGACGTTGTAAAACGACTGCATTCATGATCAAAGGTTG	CATCACATCATTATCATCTCATCATG
ORS258	9	CACGACGTTGTAAAACGACGGCCCGATTACAAGATAACG	TTGCGTCCGATGCTGTTC
ORS176	9	CACGACGTTGTAAAACGACCCCTAACTGGTTTTCTGACCC	AACTTTTGTTTGTTTGTCCAGG
ORS617	9	CACGACGTTGTAAAACGACGGTACTTGGTATTCATGGGTCAT	GACACCGCCAACTTAACACTT
ORS541	10	CACGACGTTGTAAAACGACTGAATTCCTTTTCATTTCAATCAG	ACAGCCACAGGAGAAGGTTG
ORS1008	10	CACGACGTTGTAAAACGACGATCACCTTCACTATCCACAACC	CATGAGGGCATTCTTGTCATTT
ORS591	10	CACGACGTTGTAAAACGACTTTTATTCTACGCAGACAAGACG	GTTGCAGGAAAGGTCGAAAG
ORS537	10	CACGACGTTGTAAAACGACTTCTCCCCAAAAACATTCCA	AAAGAGGAGGCTTGATGATGA
ORS613	10	CACGACGTTGTAAAACGACGTAAACCCTAGGTCAATTTGCAG	ATCTCCGGAAAACATTCTCG
ORS691	10	CACGACGTTGTAAAACGACGCATCTGAGCAACTGCGTTA	ACCGTCCTTAGCTCTTGTGAG
ORS621	11	CACGACGTTGTAAAACGACCGCCTTATGCTGAGAGGAAA	CCTGAAGCGAAGAAGAATCG
ORS326	11	CACGACGTTGTAAAACGACCCGAGTTCAAACATGACAACA	ACCCAAGAAGACGGTGCATA
ORS697	11	CACGACGTTGTAAAACGACTTGGGCTGTGGTTCCTTAAC	AAGAGATGGGAGTGTTGATGC
ORS607	11	CACGACGTTGTAAAACGACCTAATACAAAGCAACCCGACAA	GCCTGCACATGAGAATGACA
ORS666	11	CACGACGTTGTAAAACGACTGGGAGATCATCCATATAACCA	TCAAGTGAAGAAATGTGGTGGA
ORS502	12	CACGACGTTGTAAAACGACATCCCAACAGACGCCATTAT	AACATTGGAGGGAGCCAATA
ORS358	12	CACGACGTTGTAAAACGACCACTGACCTCACACTCATGCT	GTTCTGTTCCTTACTCAGCTTTG
ORS559	12	CACGACGTTGTAAAACGACATCCCAACAGACGCCATTAT	AACATTGGAGGGAGCCAATA
ORS767	12	CACGACGTTGTAAAACGACACAGGAGCTTTCGGTCTTCA	GGCACAGTCTCGTTCATATCC
ORS012	12	CACGACGTTGTAAAACGACGCTTT AGAAACCGCTTCAC	TTGATATGGTAACTAACGAACACAA
ORS596	13	CACGACGTTGTAAAACGACTGCGATTATTCTAGGAAGGTCA	CATGAGGGCATTCTTGTCATT
ORS215	13	CACGACGTTGTAAAACGACTGGTTCTCACCAGCAGTTTAGG	CCTCTGCTGATTGAATGGATTG
ORS503	13	CACGACGTTGTAAAACGACTGAACCTTCAAACTTGCAATCA	AAACACACAACACAGGCAAGA
ORS511	13	CACGACGTTGTAAAACGACTGGCTCAGATTAAGTTCACACAG	CGGGTTGCGAGTAACAGGTA
ORS799	13	CACGACGTTGTAAAACGACTCCAGCAAGTCAGCAACAAC	ACTCCCTCCCATTCTCGTCT
ORS316	13	CACGACGTTGTAAAACGACTGGCGTCTTCATAGCATCAG	GAGATTTGAGCTTCGTGTTGC
ORS307	14	CACGACGTTGTAAAACGACCAGTTCCCTGAAACCAATTCA	GCAGTAGAAGATGACGGGATG
ORS1086	14	CACGACGTTGTAAAACGACTTGTTTGTCGCACACTCAAGATT	ATTATCGGCACATCTTTGGATTT
ORS398	14	CACGACGTTGTAAAACGACCACGTCCTAAATTAAGTAGGAACGA	CCAAGACCTCCGTTGAGCTAT
ORS434	14	CACGACGTTGTAAAACGACGATTCATCCTCGCAGAAACG	GGGCCTAGATCCACTTGCTC
ORS008	15	CACGACGTTGTAAAACGACTTGGATCGATTGATGATTGTTG	GAATCCGTCATGTATAAAACGA
ORS151	15	CACGACGTTGTAAAACGACTCACATCCATCAGCCATAACA	TGTGTTCGAGTTTCGGTTTG
ORS562	15	CACGACGTTGTAAAACGACCACACACACAAACCCTAGCTCT	CAATCATATCGAGCACACATCA
ORS499	15	CACGACGTTGTAAAACGACCACGGTTGGTCAATCACATC	TTTAGGCTGCACATTATGGACT
ORS899	16	CACGACGTTGTAAAACGACGCCACGTATAACTGACTATGACCA	CGAATACAGACTCGATAAACGACA
ORS656	16	CACGACGTTGTAAAACGACTCGTGGTAAGGGAAGACAACA	ACGGACGTAGAGTGGTGGAG
ORS343	16	CACGACGTTGTAAAACGACTCCACAAGGACCAACTACGA	TCCAACTGCACACACTCGAT
ORS407	16	CACGACGTTGTAAAACGACTGGCTAGGATTGCTTCATCA	TTTGCTTGCGCTTCTTACCT
ORS378	16	CACGACGTTGTAAAACGACGTGAAACCTTCGGACCTCTG	GTACAAAACTTATAAATAAAACAATA
ORS565	17	CACGACGTTGTAAAACGACTGGTCAACGGATTTAGAGTCAA	TCCAGTTTGGTCTTGATTTGG
ORS297	17	CACGACGTTGTAAAACGACTGCAAAGCTCACACTAACCTG	GTGTCTGCACGAACTGTGGT
ORS634	17	CACGACGTTGTAAAACGACGTCGAAGAGGGAGACGGAAT	GGGCAATCAATATGACGAGA
ORS727	17	CACGACGTTGTAAAACGACGGTGGCAAGTGGTGGTTAGA	AAAGCTGGTCATCTCAAGGGTA
ORS512	17	CACGACGTTGTAAAACGACCACTCTTGATTAATCACAGTATCTTGC	GCAGGGACCAATGTTGTCATA

## Sheet: number of polymorphic SSRs
Supplemental Table S2. The number of polymorphic SSR markers in each of the 4 parental pairs.
Chromosome number	Number of SSRs tested	Number of polymorphic SSRs
		CMS HA 291 & G11/1440	CMS HA 303 & G11/1440	CMS HA 291 & G11/1485	CMS HA 303 & G11/1485
1	5	3	3	2	2
2	4	2	2	2	2
3	5	2	3	1	1
4	6	3	2	2	2
5	5	2	2	2	2
6	5	3	3	3	3
7	5	2	2	2	2
8	5	3	2	2	2
9	5	1	1	1	1
10	6	3	2	2	2
11	5	3	2	2	2
12	5	1	2	2	2
13	6	4	4	4	4
14	4	3	1	2	2
15	4	2	2	2	2
16	5	2	2	1	1
17	5	2	2	2	2
Total number	85	41	37	34	34
% of polymorphic SSRs		0.482353	0.435294	0.4	0.4

## Sheet: SSR markers for CMS crosses
Supplemental Table S2. Polymorphic SSR markers assigned to specific chromosomes for CMS crosses.
Markers	Linkage group	Forward Primer Sequence	Reverse Primer Sequence
ORS543	1	CACGACGTTGTAAAACGACCCAAGTTTCAGTTACAATCCATGA	GGTCATTAGGAGTTTGGGATCA
ORS552	1	CACGACGTTGTAAAACGACCCATCCCTTCCCTCTCTTTC	GTGGCTGGAATCTCATCACC
ORS447	2	CACGACGTTGTAAAACGACGAACACCACCACTCGGATTT	GCACTCCTCCTTTCTCTTACATTT
ORS925	2	CACGACGTTGTAAAACGACATGATTCTAAGTTGCGGTAGTGC	GTTGGGTTTAAGTTGTTGCTTCC
ORS777	3	CACGACGTTGTAAAACGACCGGCTGGACTTGAATGTGA	ACTCGAAACAAACCCATTGC
ORS366	4	CACGACGTTGTAAAACGACAACCAACTGAGCATTCTTGTGA	GCGCTAGGTTAAAGAGGACAAA
ORS674	4	CACGACGTTGTAAAACGACACATGAGGGCAAAACAGACA	GCACAAAGACAACCACACCA
ORS546	5	CACGACGTTGTAAAACGACCATGAACATCGCCAATTCAG	TGCAAGGAACCATCAGAATC
ORS1120	5	CACGACGTTGTAAAACGACTAACGTGTGCAGGTCTGTCTAAA	TGCAAATAATAAGATAATGACCGATT
ORS745	6	CACGACGTTGTAAAACGACTTAACGTAGTCGCGGAGGAG	TCAAATCCCTATTCCCACCA
ORS323	7	CACGACGTTGTAAAACGACCGGGAAACTAGGATCAGAGG	GCCGGAGGATTAGAGGAGTT
ORS331	7	CACGACGTTGTAAAACGACTGAAGAAGGGTTGTTGATTACAAG	GCATTGGGTTCACCATTTCT
ORS456	8	CACGACGTTGTAAAACGACCCAAGGAATTCTAACAAGAGTTTAAG	GATTTCTCACTTCACTCCTCTATGC
ORS258	9	CACGACGTTGTAAAACGACGGCCCGATTACAAGATAACG	TTGCGTCCGATGCTGTTC
ORS541	10	CACGACGTTGTAAAACGACTGAATTCCTTTTCATTTCAATCAG	ACAGCCACAGGAGAAGGTTG
ORS691	10	CACGACGTTGTAAAACGACGCATCTGAGCAACTGCGTTA	ACCGTCCTTAGCTCTTGTGAG
ORS326	11	CACGACGTTGTAAAACGACCCGAGTTCAAACATGACAACA	ACCCAAGAAGACGGTGCATA
ORS697	11	CACGACGTTGTAAAACGACTTGGGCTGTGGTTCCTTAAC	AAGAGATGGGAGTGTTGATGC
ORS767	12	CACGACGTTGTAAAACGACACAGGAGCTTTCGGTCTTCA	GGCACAGTCTCGTTCATATCC
ORS316	13	CACGACGTTGTAAAACGACTGGCGTCTTCATAGCATCAG	GAGATTTGAGCTTCGTGTTGC
ORS799	13	CACGACGTTGTAAAACGACTCCAGCAAGTCAGCAACAAC	ACTCCCTCCCATTCTCGTCT
ORS1086	14	CACGACGTTGTAAAACGACTTGTTTGTCGCACACTCAAGATT	ATTATCGGCACATCTTTGGATTT
ORS008	15	CACGACGTTGTAAAACGACTTGGATCGATTGATGATTGTTG	GAATCCGTCATGTATAAAACGA
ORS499	15	CACGACGTTGTAAAACGACCACGGTTGGTCAATCACATC	TTTAGGCTGCACATTATGGACT
ORS656	16	CACGACGTTGTAAAACGACTCGTGGTAAGGGAAGACAACA	ACGGACGTAGAGTGGTGGAG
ORS297	17	CACGACGTTGTAAAACGACTGCAAAGCTCACACTAACCTG	GTGTCTGCACGAACTGTGGT

## Sheet: SSR markers for ENMS crosses
Supplemental Table S2. Polymorphic SSR markers assigned to specific chromosomes for emasculated non-male sterile (ENMS) crosses.
Markers	Linkage group	Forward Primer Sequence	Reverse Primer Sequence
ORS543	1	CACGACGTTGTAAAACGACCCAAGTTTCAGTTACAATCCATGA	GGTCATTAGGAGTTTGGGATCA
ORS925	2	CACGACGTTGTAAAACGACATGATTCTAAGTTGCGGTAGTGC	GTTGGGTTTAAGTTGTTGCTTCC
ORS777	3	CACGACGTTGTAAAACGACCGGCTGGACTTGAATGTGA	ACTCGAAACAAACCCATTGC
ORS366	4	CACGACGTTGTAAAACGACAACCAACTGAGCATTCTTGTGA	GCGCTAGGTTAAAGAGGACAAA
ORS1120	5	CACGACGTTGTAAAACGACTAACGTGTGCAGGTCTGTCTAAA	TGCAAATAATAAGATAATGACCGATT
ORS745	6	CACGACGTTGTAAAACGACTTAACGTAGTCGCGGAGGAG	TCAAATCCCTATTCCCACCA
ORS163	7	CACGACGTTGTAAAACGACATGGTTAAGTTACACACCCGCT	GCTATCAACGCCACCACCAC
ORS329	8	CACGACGTTGTAAAACGACCATCCTCCTCACCAACCAGA	GGGAAATCTTCTAAACGGTATGG
ORS691	10	CACGACGTTGTAAAACGACGCATCTGAGCAACTGCGTTA	ACCGTCCTTAGCTCTTGTGAG
ORS697	11	CACGACGTTGTAAAACGACTTGGGCTGTGGTTCCTTAAC	AAGAGATGGGAGTGTTGATGC
ORS316	13	CACGACGTTGTAAAACGACTGGCGTCTTCATAGCATCAG	GAGATTTGAGCTTCGTGTTGC
ORS1086	14	CACGACGTTGTAAAACGACTTGTTTGTCGCACACTCAAGATT	ATTATCGGCACATCTTTGGATTT
ORS151	15	CACGACGTTGTAAAACGACTCACATCCATCAGCCATAACA	TGTGTTCGAGTTTCGGTTTG
ORS656	16	CACGACGTTGTAAAACGACTCGTGGTAAGGGAAGACAACA	ACGGACGTAGAGTGGTGGAG
ORS512	17	CACGACGTTGTAAAACGACCACTCTTGATTAATCACAGTATCTTGC	GCAGGGACCAATGTTGTCATA
