# Supplementary material for: Irradiated Pollen-Induced Parthenogenesis for Doubled Haploid Production in Sunflowers (Helianthus spp.)
Source: Plants (Basel). 2023 Jun 23;12(13):2430. doi: 10.3390/plants12132430 (PMC10346741; doi:10.3390/plants12132430)
Supplement: Supplementary file 1 [file plants-12-02430-s001.zip › Supplemental Table S4.xlsx]

## Sheet: Wild Type Varieties
Supplemental Table S4. Summary of germination rate, chromosome number, and pollination rate for the wild-type sunflower germplasm. Seeds were treated with 0.1g/L gibberellic acid prior to germination test (20 seeds × 3 replicates). For pollination rate, the first value is the rate obtained between wild varieties and CMS HA291, and the second value is the rate obtained between wild varieties and C…
Plant ID	Plant Name	Taxonomy	Plant type	Germination Rate (%)	Chromosome Number	Pollination rate (%)
PI 494567	ANN-1811	Helianthus annuus	Annuals	30	34	67/72
PI 539883	PRA-RUN-1329-1	Helianthus annuus	Annuals	10	-
PI 597921	PET-1772	Helianthus petiolaris	Annuals	0	-
Ames 33177	1939	Helianthus petiolaris subsp. Petiolaris	Annuals	0	-
PI 649907	PET-1085	Helianthus petiolaris subsp. Fallax	Annuals	6.7	-
PI 435806	PET-478	Helianthus petiolaris subsp. Fallax	Annuals	75	34	52/0
PI 413176	33	Helianthus praecox	Annuals	80	34	12/2
PI 494600	PRA-1823	Helianthus praecox subsp. praecox	Annuals	30	34	0.8/0
PI 435954	PRA-434	Helianthus praecox subsp. hirtus	Annuals	70	34	12/0
PI 468849	PRA-1341	Helianthus praecox subsp. hirtus	Annuals	25	34	0/2
PI 435853	PRA-429	Helianthus praecox subsp. runyonii	Annuals	46.7	34	2/0
PI 435849	PRA-416	Helianthus praecox subsp. runyonii	Annuals	31.7	34	10/0
PI 650006	MAX-1641	Helianthus maximiliani	Perennials	66.7	34	0/0
PI 597915	MAX-1764	Helianthus maximiliani	Perennials	100	34	3/1.5
PI 597914	MAX-1748	Helianthus maximiliani	Perennials	71.7	34	0/2
PI 592328	MAX-2277	Helianthus maximiliani	Perennials	70	34
PI 478308		Helianthus maximiliani	Perennials	73.3	34
PI 586891	MAX 2097	Helianthus maximiliani	Perennials	65	34	0/0
PI 435731	MAX-677	Helianthus maximiliani	Perennials	0	-
	NUT-102	Helianthus nuttallii	Perennials	-	34	2/0
	N-S-622	Helianthus nuttallii	Perennials	-	34	0/2.7
PI 650022	NUT-1711	Helianthus nuttallii	Perennials	68.3	34
PI 613759	NUT 2154	Helianthus nuttallii subsp. nuttallii	Perennials	96.7	34	0/0
PI 597918	NUT 2107	Helianthus nuttallii subsp. Rydbergii	Perennials	50	34	0/0
